# Supplementary material for: Clinical Outcomes in Fibrolamellar Hepatocellular Carcinoma Treated with Immune Checkpoint Inhibitors
Source: Cancers (Basel). 2022 Oct 30;14(21):5347. doi: 10.3390/cancers14215347 (PMC9655068; doi:10.3390/cancers14215347)
Supplement: Supplementary file 1 [file cancers-14-05347-s001.zip]

Archive with 1 entries (1 files):
- cancers-1961765-supplementary.pdf
